# Supplementary material for: Assessment of Intervertebral Lumbar Disk Herniation: Accuracy of Dual-Energy CT Compared to MRI
Source: J Clin Med. 2025 Oct 3;14(19):7000. doi: 10.3390/jcm14197000 (PMC12524339; doi:10.3390/jcm14197000)
Supplement: Supplementary file 1 [file jcm-14-07000-s001.zip]

Archive with 1 entries (1 files):
- jcm-3862427-supplementary.pdf
